# Supplementary material for: SARS-CoV-2 Seropositivity in Nursing Home Staff and Residents during the First SARS-CoV-2 Wave in Flanders, Belgium
Source: Viruses. 2024 Sep 14;16(9):1461. doi: 10.3390/v16091461 (PMC11437469; doi:10.3390/v16091461)
Supplement: Supplementary file 1 [file viruses-16-01461-s001.zip]

Archive with 1 entries (1 files):
- viruses-3094054-supplementary.pdf
